# Supplementary material for: Background data on solar heat-assisted stripping-absorption system for ammonia recovery from food waste digestate
Source: Data Brief. 2020 Dec 7;34:106619. doi: 10.1016/j.dib.2020.106619 (PMC7744706; doi:10.1016/j.dib.2020.106619)
Supplement: Supplementary file 1 [file mmc1.xlsx]

## Sheet: Sheet1
Time (hours)	25ºC – G/L 1700				45ºC – G/L 1700				25ºC – G/L 2600				45ºC – G/L 2600
	pH				pH				pH				pH					Time (hours)	25ºC – G/L 1700		45ºC – G/L 1700		25ºC – G/L 2600		45ºC – G/L 2600
	Stripping	Stripping	Absorption	Absorption	Stripping	Stripping	Absorption	Absorption	Stripping	Stripping	Absorption	Absorption	Stripping	Stripping	Absorption	Absorption			NH4-N (mg/L)
0	8.44	8.43	0.88	0.9	8.61	8.61	0.99	1	8.15	8.14	0.6	0.6	8.01	8	0.6	0.61		0	1302.1	1290.9	1241.77	1239.33	1385.61	1383.25	1275.58	1277.68
24	8.57	8.58	0.8	0.82	8.93	8.92	1.09	1.05	8.72	8.71	0,78*	0.77	8.74	8.74	0.92	0.93		24	727.433	730.45	746.433	750.17	1139.9	1130.77	886.767	890.8
48	8.74	8.74	0.87	0.86	8.72	8.71	1.21	1.2	9.11	9.1	0.66	0.66	8.74	8.73	1.01	1		48	461.767	458.58	458.1	455.98	688.471	681.51	722.767	725.53
72	8.71	8.7	1.11	1.1	8.88	8.87	1.42	1.41	8.66	8.66	0.72	0.72	8.78	8.77	1.36	1.35		72	144.433	141.41	360.767	359.65	313.71	311.69	557.1	555.04
96	8.99	9	1.28	1.27	8.97	8.97	1.61	1.61	9.09	9.09	0.84	0.83	8.85	8.84	1.32	1.33		96	102.767	100.54	263.433	265.07	77.1	75.45	381.767	385.7
120	9.01	9.02	1.25	1.25	9.11	9.11	1.81	1.8	9.06	9.06	0.82	0.8	8.7	8.7	1.45	1.44		120	95.3	99.78	166.1	170.54	65.13	66.17	353.1	353.44
144	9.04	9.04	1.17	1.17	9.19	9.17	2.03	2.02	9.07	9.07	0.79	0.8	8.49	8.5	1.56	1.55		144	83.77	85.72	104.433	105.3	44.76	45.85	203.1	201.3
168	9.07	9.07	1.12	1.12	9.15	9.13	2.14	2.14	9.03	9.03	0.77	0.77	8.61	8.61	1.62	1.63		168	74.7667	70.25	18.4333	20.83	31.78	32.49	53.49	54.02
Time (hours)	Temperature (ºC)a						Temperature (ºC)b
	Sampling pointc						Sampling point
	I	I	II	II	III	III	I	I	II	II	III	III
0	60	60	43	43	30	29	63	63	47	47	31	31
24	65	64	48	47	33	32	62	62	46	45	33	32
48	63	63	45	45	32	33	63	63	44	44	29	30
72	66	66	42	41	28	28	65	64	45	45	34	34
96	62	61	47	47	34	34	61	60	43	44	30	30
120	65	64	45	45	32	32	60	61	45	43	29	30
144	64	64	44	44	28	27	64	63	42	43	32	32
168	65	66	41	40	30	29	62	63	44	44	30	31
